# Supplementary material for: Sigma1 Receptor Modulates Plasma Membrane and Mitochondrial Peroxiporins
Source: Cells. 2025 Jul 15;14(14):1082. doi: 10.3390/cells14141082 (PMC12293570; doi:10.3390/cells14141082)
Supplement: Supplementary file 1 [file cells-14-01082-s001.zip]

Archive with 1 entries (1 files):
- cells-3726828-supplementary.pdf
